# Supplementary material for: An individual-level meta-analysis assessing the impact of community-level sanitation access on child stunting, anemia, and diarrhea: Evidence from DHS and MICS surveys
Source: PLoS Negl Trop Dis. 2017 Jun 8;11(6):e0005591. doi: 10.1371/journal.pntd.0005591 (PMC5464528; doi:10.1371/journal.pntd.0005591)
Supplement: S1 Data — (XLSX) [file pntd.0005591.s002.xlsx]

## Sheet: Sheet1
Dataset	Number of children < 5 years of age	Proportion of children living in ODF communities	Stunted in non-ODF communities	Stunted in ODF communities	Any anemia in non-ODF communities	Any anemia in ODF communities	Moderate or severe anemia in non-ODF communities	Moderate or severe anemia in ODF communities	Diarrhea symptons past 2 weeks in non-ODF communities	Diarrhea symptons past 2 weeks in ODF communities
Albania 2008-09 DHS	1616	0.985767	7/21	223/1277	5/21	249/1334	0/21	87/1334	2/22	79/1555
Angola 2006-07 MIS	1698	0.315665	NA	NA	438/810	212/383	236/810	82/153	NA	NA
Angola 2010-11 MIS	8242	0.300655	NA	NA	1088/2049	444/839	538/2049	227/1639	NA	NA
Armenia 2000 DHS	1726	0.947277	11/70	187/1447	32/73	347/1445	19/73	138/190	9/87	120/1567
Armenia 2005 DHS	1447	0.994471	1/8	134/1230	2/7	330/1017	1/7	159/422	0/8	224/1381
Armenia 2010 DHS	1481	0.98312	3/24	213/1291	NA	NA	NA	NA	1/24	127/1422
Azerbaijan 2006 DHS	2303	0.93921	34/115	384/1818	41/114	630/1698	25/114	250/465	9/127	222/2055
Bangladesh 1993-94 DHS	3874	0.2016	NA	NA	NA	NA	NA	NA	369/2821	75/713
Bangladesh 1996-97 DHS	6189	0.210212	2101/3700	485/1036	NA	NA	NA	NA	321/4372	88/1197
Bangladesh 1999-00 DHS	6832	0.281909	1767/3806	579/1527	NA	NA	NA	NA	275/4511	120/1779
Bangladesh 2004 DHS	6908	0.353358	1726/3818	773/2093	NA	NA	NA	NA	312/4122	173/2262
Bangladesh 2007 DHS	6150	0.504878	1048/2593	812/2690	NA	NA	NA	NA	290/2832	270/2931
Bangladesh 2011 DHS	8753	0.608706	1186/2999	1437/4647	503/935	688/1348	235/935	277/3980	152/3226	243/5092
Bangladesh 2014 DHS	7886	0.678164	772/2256	1313/4702	NA	NA	NA	NA	132/2409	239/5132
Barbados 2012 MICS	491	0.892057	6/47	29/358	NA	NA	NA	NA	2/50	26/414
Belize 2011 MICS	1981	0.728925	120/496	202/1318	NA	NA	NA	NA	39/531	109/1410
Benin 1996 DHS	3011	0.0189306	592/2269	2/47	NA	NA	NA	NA	730/2676	8/52
Benin 2001 DHS	5349	0.0540288	1148/3609	33/233	1758/2194	77/122	1290/2194	50/167	629/4356	18/261
Benin 2006 DHS	16075	0.0483981	4486/11535	145/644	3198/4105	129/202	2216/4105	72/576	1356/13770	39/717
Benin 2011-12 DHS	13407	0.089953	2882/6971	234/674	1781/2998	163/314	993/2998	78/892	745/11387	71/1143
Bhutan 2010 MICS	6457	0.585411	788/2457	1015/3524	NA	NA	NA	NA	685/2609	860/3677
Bolivia 1994 DHS	3654	0.194308	713/2304	72/607	NA	NA	NA	NA	851/2675	172/679
Bolivia 1998 DHS	7304	0.218373	1635/4798	190/1375	NA	NA	NA	NA	1023/5194	225/1515
Bolivia 2003 DHS	10451	0.171945	2278/7558	218/1576	1257/2400	207/473	651/2400	113/1324	1962/8001	308/1707
Bolivia 2008 DHS	8616	0.286676	1430/5492	193/2209	1100/1720	345/658	671/1720	185/1812	1520/5767	535/2368
Bosnia and Herzegovina 2000 MICS	2587	1	1/12	259/2560	NA	NA	NA	NA	1/12	229/2584
Bosnia and Herzegovina 2011-12 MICS	2329	0.994848	NA	139/2142	NA	NA	NA	NA	0/0	119/2280
Bosnia and Herzegovina Roma settlemen..	757	0.550859	61/308	57/386	NA	NA	NA	NA	53/330	50/414
Brazil 1991 DHS	3159	0.254194	NA	NA	NA	NA	NA	NA	328/2129	88/743
Brazil 1996 DHS	5045	0.417245	393/2364	88/1692	NA	NA	NA	NA	464/2718	237/2004
Burkina Faso 1993 DHS	5828	0.122684	1119/3461	86/537	NA	NA	NA	NA	878/4360	132/635
Burkina Faso 1999 DHS	5953	0.0836553	1226/3324	89/366	NA	NA	NA	NA	929/4543	86/432
Burkina Faso 2003 DHS	10645	0.0630343	3020/7595	97/547	2493/2718	146/182	2027/2718	94/489	1756/8603	120/596
Burkina Faso 2010 DHS	15044	0.0737171	1860/6045	55/478	4904/5488	335/440	3920/5488	224/669	1858/12585	173/1036
Burundi 2000 MICS	3131	0.657937	527/851	898/1621	NA	NA	NA	NA	166/1067	321/2053
Burundi 2005 MICS	794	0.696474	56/183	168/433	NA	NA	NA	NA	NA	NA
Burundi 2010-11 DHS	7742	0.576079	764/1445	912/1998	626/1315	701/1765	309/1315	312/2695	839/3001	948/4197
Burundi 2012 MIS	4267	0.668385	NA	NA	NA	NA	NA	NA	NA	NA
CAR 1994-95 DHS	2816	0.236506	621/1763	152/534	NA	NA	NA	NA	466/1911	114/589
CAR 2000 MICS	13056	0.185202	4076/10152	872/2265	NA	NA	NA	NA	3003/10606	593/2412
CAR 2010 MICS	10879	0.120875	3191/8981	334/1206	NA	NA	NA	NA	2144/9197	289/1247
Cambodia 2000 DHS	8834	0.0146027	1605/3462	12/60	1105/1711	10/29	589/1711	2/100	1562/7705	29/122
Cambodia 2005 DHS	8290	0.03462	1380/3454	16/122	1949/3038	44/96	1096/3038	20/191	1404/7360	46/279
Cambodia 2010 DHS	8232	0.0968173	1191/3322	69/365	1714/3048	126/346	860/3048	46/451	1042/6988	93/763
Cambodia 2014 DHS	7167	0.137156	1095/3741	76/562	1965/3414	200/492	950/3414	80/491	755/5979	100/955
Cameroon 2004 DHS	8128	0.593381	479/1323	518/1845	1032/1389	1214/1903	709/1389	776/2920	514/2746	598/4142
Cameroon 2011 DHS	11732	0.58626	696/2028	657/3017	1224/1832	1611/2734	720/1832	848/4144	1142/4173	936/6153
Chad 1997 DHS	7408	0.111906	1950/4951	167/566	NA	NA	NA	NA	1237/5515	139/671
Chad 2000 MICS	426	0.084507	92/372	7/32	NA	NA	NA	NA	123/390	16/36
Chad 2004 DHS	5635	0.158651	1516/3709	206/705	NA	NA	NA	NA	973/4072	234/784
Chad 2014-15 DHS	18623	0.061322	3687/9325	150/546	NA	NA	NA	NA	3025/15718	267/992
Colombia 1990 DHS	3751	0.7502	NA	NA	NA	NA	NA	NA	146/901	298/2703
Colombia 1995 DHS	5141	0.653958	328/1591	337/2917	NA	NA	NA	NA	305/1686	532/3211
Colombia 2000 DHS	4670	0.679657	246/1346	319/2834	NA	NA	NA	NA	228/1427	422/3069
Colombia 2005 DHS	15063	0.70006	693/3843	774/8550	NA	NA	NA	NA	791/4260	1378/9751
Colombia 2010 DHS	18248	0.688349	879/5091	837/10852	NA	NA	NA	NA	961/5407	1534/11813
Comoros 1996 DHS	1145	0.971179	11/27	300/894	NA	NA	NA	NA	9/30	235/1011
Comoros 2000 MICS	4062	0.942639	98/215	1820/3552	NA	NA	NA	NA	42/232	681/3783
Comoros 2012 DHS	3149	0.873611	63/299	510/2081	NA	NA	NA	NA	46/363	434/2586
Congo 2005 DHS	4835	0.414685	540/2226	362/1632	765/1141	527/835	439/1141	291/1170	392/2460	235/1785
Congo 2011-12 DHS	9329	0.282774	756/3216	227/1249	1907/2852	715/1108	1013/2852	362/1530	1074/6252	457/2471
Cote d'Ivoire 1994 DHS	3998	0.231366	681/2582	128/776	NA	NA	NA	NA	601/2780	173/821
Cote d'Ivoire 1998-99 DHS	1992	0.483434	209/757	124/720	NA	NA	NA	NA	192/836	144/796
Cote d'Ivoire 2011 DHS	7776	0.240869	651/2426	104/765	1662/2114	451/691	1146/2114	270/1182	972/5206	304/1670
Cuba 2014 MICS	5754	0.892075	35/602	432/4747	NA	NA	NA	NA	21/614	220/5036
DRC 2001 MICS	9921	0.301986	2748/6768	938/2852	NA	NA	NA	NA	1611/6916	584/2987
DRC 2007 DHS	8992	0.303158	949/2255	323/992	1559/2193	675/966	1032/2193	432/1760	943/5368	344/2454
DRC 2010 MICS	11245	0.257359	3279/7938	857/2747	NA	NA	NA	NA	1456/8223	438/2860
DRC 2013-14 DHS	18716	0.229696	2493/6121	608/1905	3641/5610	972/1707	2271/5610	533/2592	2173/13034	645/3960
Dominican Republic 1991 DHS	4164	0.39025	491/1965	139/1214	NA	NA	NA	NA	431/2350	240/1513
Dominican Republic 1996 DHS	4643	0.320482	410/2586	80/1153	NA	NA	NA	NA	541/2919	189/1369
Dominican Republic 1999 DHS	597	0.326633	NA	NA	NA	NA	NA	NA	66/384	32/192
Dominican Republic 2000 MICS	1850	0.72	59/492	80/1224	NA	NA	NA	NA	136/518	260/1331
Dominican Republic 2002 DHS	11362	0.418676	600/5400	270/3888	NA	NA	NA	NA	1082/6265	633/4542
Dominican Republic 2007 DHS	11158	0.489245	476/4754	295/4499	NA	NA	NA	NA	984/5397	789/5190
Dominican Republic 2013 DHS	3720	0.514247	94/1542	78/1646	NA	NA	NA	NA	315/1715	322/1845
Egypt 1992 DHS	8764	0.428571	1150/4199	630/3221	NA	NA	NA	NA	663/4566	458/3547
Egypt 1995 DHS	12135	0.500206	1708/5064	1371/5250	NA	NA	NA	NA	917/5527	943/5720
Egypt 2000 DHS	11467	0.726868	671/2726	1202/7570	539/1377	1093/3895	234/1377	410/4440	273/2941	543/7983
Egypt 2003 DHS	6661	0.732623	293/1593	656/4472	NA	NA	NA	NA	402/1671	933/4666
Egypt 2005 DHS	13862	0.807676	637/2343	1934/9982	409/720	1535/3133	178/720	653/8063	599/2539	1873/10775
Egypt 2008 DHS	10897	0.936588	136/630	2170/8859	NA	NA	NA	NA	81/658	898/9914
Egypt 2013-14 MICS	5090	0.923183	78/387	840/4637	NA	NA	NA	NA	97/391	841/4692
Egypt 2014 DHS	15924	0.987691	29/161	2154/13560	22/61	1295/4542	7/61	454/11186	22/187	1988/15271
Equatorial Guinea 2000 MICS	2095	1	NA	783/1988	NA	NA	NA	NA	0/0	495/2086
Ethiopia 2000 DHS	10873	0.0203256	4057/8412	41/178	NA	NA	NA	NA	2134/9155	24/191
Ethiopia 2005 DHS	9861	0.0495893	1632/3674	38/199	1816/3262	63/132	1098/3262	1098/3262	1485/8477	60/446
Ethiopia 2011 DHS	11654	0.057491	3450/9082	110/537	4129/8078	148/432	2352/8078	2352/8078	1549/10074	71/614
Gabon 2000 DHS	4405	0.673099	283/1142	540/2340	NA	NA	NA	NA	199/1222	411/2542
Gabon 2012 DHS	6069	0.68924	213/1081	437/2255	611/975	1332/2074	333/975	711/2109	313/1683	668/3731
Gambia 2000 MICS	3368	0.421318	393/1527	199/1037	NA	NA	NA	NA	473/1944	269/1417
Gambia 2013 DHS	8088	0.678165	239/1028	408/2054	743/952	1424/1979	521/952	930/3506	447/2464	893/5169
Ghana 1993 DHS	2204	0.436933	293/1010	177/808	NA	NA	NA	NA	265/1137	147/908
Ghana 1998 DHS	3298	0.39812	490/1556	234/1070	NA	NA	NA	NA	367/1774	199/1186
Ghana 2003 DHS	3846	0.420177	623/1751	325/1343	1452/1852	933/1331	1061/1852	643/285	371/1996	211/1454
Ghana 2008 DHS	2995	0.352254	402/1543	146/842	1185/1406	551/762	907/1406	362/293	381/1779	172/982
Ghana 2011 MICS	7626	0.221348	1432/5774	227/1628	NA	NA	NA	NA	928/5880	198/1668
Ghana 2014 DHS	5884	0.296057	308/1923	78/790	1228/1687	434/701	791/1687	217/1041	504/3912	167/1627
Guatemala 1995 DHS	9952	0.177753	4158/6958	582/1551	NA	NA	NA	NA	1550/7622	292/1679
Guatemala 1999 DHS	4943	0.238317	1676/2945	341/934	NA	NA	NA	NA	544/3537	126/1104
Guinea 1999 DHS	5834	0.0419952	728/2819	42/142	NA	NA	NA	NA	1000/4699	57/214
Guinea 2005 DHS	6364	0.310025	624/1741	273/854	1365/1804	632/882	960/1804	424/1091	581/3755	245/1744
Guinea 2012 DHS	7039	0.441256	538/1731	269/1362	1196/1558	932/1235	868/1558	606/1871	672/3489	399/2827
Guyana 2000 MICS	2593	0.557655	205/1093	176/1389	NA	NA	NA	NA	186/1144	161/1444
Guyana 2009 DHS	2183	0.798901	88/295	194/1270	105/280	454/1147	44/280	186/597	57/408	156/1648
Guyana 2014 MICS	3462	0.875794	100/358	245/2689	NA	NA	NA	NA	87/417	216/2918
Haiti 1994-95 DHS	3564	0.12514	811/2422	54/318	NA	NA	NA	NA	789/2732	88/381
Haiti 2000 DHS	6685	0.0725505	1232/5127	26/383	1586/2658	103/178	872/2658	48/307	1463/5457	72/417
Haiti 2005-06 DHS	6015	0.146467	573/2167	48/369	1338/2209	220/367	772/2209	141/514	1069/4660	148/810
Haiti 2012 DHS	7247	0.190148	639/3260	72/708	1905/2893	392/616	986/2893	230/762	1143/5353	272/1245
Honduras 2005-06 DHS	10807	0.254187	2409/6962	307/2266	2567/6296	650/1962	1016/6296	236/785	1435/7750	362/2659
Honduras 2011-12 DHS	10896	0.363344	1598/6407	385/3541	1750/5552	842/2986	620/5552	281/973	1309/6679	610/3807
India 1992-93 DHS	48959	0.0997365	11909/23816	1037/3076	NA	NA	NA	NA	4357/40421	465/4655
India 1998-99 DHS	33026	0.0063283	10725/24868	46/121	NA	NA	NA	NA	6050/30696	33/200
India 2005-06 DHS	51563	0.26102	12913/30629	2965/10676	18468/27847	4723/9800	11363/27847	2447/3659	3366/35592	1074/12884
Indonesia 1991 DHS	15708	0.242488	NA	NA	NA	NA	NA	NA	1131/10843	278/3554
Indonesia 1994 DHS	18196	0.264454	NA	NA	NA	NA	NA	NA	1429/12321	354/4533
Indonesia 1997 DHS	17444	0.272071	NA	NA	NA	NA	NA	NA	1348/11852	379/4511
Indonesia 2002-03 DHS	16211	0.501758	NA	NA	NA	NA	NA	NA	796/7632	730/7743
Indonesia 2007 DHS	18645	0.627782	NA	NA	NA	NA	NA	NA	1058/6553	1478/11160
Indonesia 2012 DHS	18026	0.715855	NA	NA	NA	NA	NA	NA	810/4846	1695/12361
Iraq 2000 MICS	14390	0.785963	884/2928	2597/11009	NA	NA	NA	NA	566/3078	2390/11302
Iraq 2011 MICS	36598	0.94497	389/1986	5960/33684	NA	NA	NA	NA	308/2008	4953/34234
Jordan 1997 DHS	6490	0.891988	108/578	372/5011	NA	NA	NA	NA	131/664	986/5583
Jordan 2002 DHS	6073	0.969702	23/136	467/4733	5/22	559/1562	2/22	234/4327	27/176	873/5727
Jordan 2007 DHS	10429	0.977179	14/145	538/4265	70/132	1453/3992	31/132	558/6199	48/232	1611/9992
Jordan 2009 DHS	9655	0.993682	3/28	313/4340	15/26	1314/3720	4/26	578/5874	NA	NA
Jordan 2012 DHS	10360	0.992857	6/43	364/6205	15/39	1740/5483	9/39	697/4803	9/68	1531/10039
Kazakhstan 1995 DHS	846	0.904255	14/74	110/661	NA	NA	NA	NA	24/78	92/720
Kazakhstan 1999 DHS	1345	0.889963	11/74	52/492	NA	NA	NA	NA	13/135	153/1113
Kazakhstan 2010-11 MICS	5227	0.990243	3/49	524/4940	NA	NA	NA	NA	1/50	83/5128
Kenya 1993 DHS	6115	0.419951	999/2755	572/2082	NA	NA	NA	NA	470/3155	286/2354
Kenya 1998 DHS	3531	0.440385	538/1608	368/1291	NA	NA	NA	NA	317/1792	221/1440
Kenya 2000 MICS	7233	0.58399	1100/2688	1262/3709	NA	NA	NA	NA	526/3009	607/4221
Kenya 2003 DHS	5949	0.477559	786/2426	594/2293	NA	NA	NA	NA	487/2738	379/2559
Kenya 2008 DHS	6079	0.471788	872/2674	593/2408	NA	NA	NA	NA	598/2967	348/2647
Kenya 2014 DHS	20965	0.453422	2503/10207	1463/8393	NA	NA	NA	NA	1685/10866	1268/9023
Kenya Burgoma 2013-14 MICS	874	0.742563	70/200	144/592	NA	NA	NA	NA	32/218	65/624
Kenya Kakamega 2013-14 MICS	822	0.855231	NA	196/631	NA	NA	NA	NA	23/114	118/675
Kenya Mombasa 2009 MICS	435	1	31/103	75/414	NA	NA	NA	NA	0/0	84/425
Kenya Nyanza 2011 MICS	5151	0.385362	874/3027	485/1871	NA	NA	NA	NA	516/3107	274/1925
Kenya Turkana 2013-14 MICS	1114	0.0439856	199/812	3/46	NA	NA	NA	NA	174/1015	5/48
Kyrgyz 1997 DHS	1127	0.96717	11/34	232/937	NA	NA	NA	NA	4/35	181/1016
Kyrgyz 2012 DHS	4363	0.997937	0/9	547/4000	1/8	1591/3609	0/8	788/745	1/9	222/4213
Kyrgyz 2014 MICS	4599	0.999348	0/3	434/4451	NA	NA	NA	NA	1/3	227/4559
Laos 2000 MICS	5003	0.0135918	644/1466	12/32	NA	NA	NA	NA	297/4921	2/68
Laos 2011-12 MICS	11252	0.178635	3972/8838	495/1920	NA	NA	NA	NA	1007/9086	161/1973
Lebanon 2011 MICS	1918	0.985402	3/28	190/1852	NA	NA	NA	NA	3/28	267/1884
Lesotho 2000 MICS	3208	0.102244	1403/2695	137/299	NA	NA	NA	NA	533/2871	26/328
Lesotho 2004 DHS	3699	0.0589348	495/1296	19/67	615/1265	36/57	341/1265	23/161	454/3042	20/172
Lesotho 2009 DHS	4000	0.12275	473/1445	39/163	678/1308	63/139	333/1308	34/352	376/3087	41/413
Lesotho 2014 DHS	3140	0.18121	307/1087	55/223	529/956	88/196	280/956	43/373	273/2325	55/499
Liberia 2007 DHS	5799	0.0517331	1396/4097	62/222	NA	NA	NA	NA	999/4730	73/266
Liberia 2009 MIS	4193	0.0729788	0/3887	0/306	1812/2812	163/234	970/2812	93/72	NA	NA
Liberia 2011 MIS	3319	0.0804459	0/3052	0/267	1696/2257	142/192	1108/2257	86/75	NA	NA
Liberia 2013 DHS	7606	0.0399684	794/3050	29/129	NA	NA	NA	NA	1619/6538	56/268
Macedonia 2011 MICS	1397	0.962777	6/49	63/1274	NA	NA	NA	NA	4/52	85/1323
Macedonia Roma 2011 MICS	483	0.94617	4/26	55/438	NA	NA	NA	NA	6/26	57/450
Madagascar 1992 DHS	5273	0.0933055	1906/3557	185/412	NA	NA	NA	NA	534/4093	31/447
Madagascar 1997 DHS	3681	0.0882912	1241/2659	106/249	NA	NA	NA	NA	806/2999	76/296
Madagascar 2003-04 DHS	5415	0.277378	1427/3149	518/1270	770/1095	283/447	372/1095	96/1055	378/3525	90/1418
Madagascar 2008-09 DHS	12448	0.138175	1823/4181	287/700	2138/4095	280/655	858/4095	114/1065	836/9924	170/1628
Madagascar 2011 MIS	6248	0.116677	NA	NA	2438/4657	265/600	1182/4657	128/129	NA	NA
Madagascar 2013 MIS	5477	0.0863611	NA	NA	2093/4162	156/377	1035/4162	69/96	NA	NA
Malawi 1992 DHS	4495	0.193771	1264/2585	213/608	NA	NA	NA	NA	662/2947	152/713
Malawi 2000 DHS	11926	0.164431	3738/7603	557/1559	NA	NA	NA	NA	1529/8475	226/1710
Malawi 2004 DHS	10914	0.122228	3464/7048	376/997	1532/2067	176/262	1021/2067	110/1072	1971/8504	241/1215
Malawi 2010 DHS	19967	0.186257	1550/3694	296/865	2231/3395	452/782	1417/3395	275/2937	2571/14840	534/3390
Malawi 2012 MIS	2283	0.254928	NA	NA	1021/1409	249/491	658/1409	132/91	NA	NA
Malawi 2013-14 MICS	19260	0.430633	3829/10462	2670/7928	NA	NA	NA	NA	2665/10782	1748/8152
Malawi 2014 MIS	2078	0.35563	NA	NA	614/1137	314/615	334/1137	143/124	NA	NA
Maldives 2009 DHS	3817	0.80744	96/467	289/1884	NA	NA	NA	NA	29/720	159/3034
Mali 1995-96 DHS	6031	0.255016	1127/3452	293/1230	NA	NA	NA	NA	1081/3793	293/1369
Mali 2001 DHS	13097	0.346186	2545/6093	998/3288	1558/1933	765/969	1205/1933	576/3565	1594/6981	589/3822
Mali 2006 DHS	14238	0.345554	2578/6978	1105/3814	1901/2432	1038/1316	1429/2432	760/3604	935/7929	515/4253
Mali 2012-13 DHS	10326	0.550068	789/1964	646/2387	1641/1901	1760/2295	1292/1901	1212/3385	404/4214	440/5290
Mauritania 2011 MICS	9498	0.175932	1915/6846	271/1506	NA	NA	NA	NA	1319/7621	241/1593
Moldova 2005 DHS	1565	0.856869	19/194	91/1104	71/193	298/1068	24/193	97/273	16/218	115/1306
Moldova 2012 MICS	1940	0.977835	2/39	71/1634	NA	NA	NA	NA	4/42	129/1827
Mongolia 2000 MICS	6048	0.540344	781/2661	694/3149	NA	NA	NA	NA	239/2780	249/3267
Mongolia 2010 MICS	4111	0.45731	323/2028	171/1678	NA	NA	NA	NA	250/2154	198/1785
Mongolia 2012 MICS	837	0.481482	73/371	58/370	NA	NA	NA	NA	44/418	43/396
Mongolia 2013-14 MICS	6137	0.646081	233/2048	246/3693	NA	NA	NA	NA	199/2143	289/3903
Morocco 1992 DHS	5197	0.269194	937/3308	160/1224	NA	NA	NA	NA	468/3485	143/1327
Morocco 2003-04 DHS	6180	0.421521	708/3078	284/2278	NA	NA	NA	NA	434/3378	292/2516
Mozambique 1997 DHS	4122	0.0934013	1052/2762	62/319	NA	NA	NA	NA	713/3366	87/347
Mozambique 2003 DHS	10326	0.202692	2735/6393	407/1638	NA	NA	NA	NA	928/7071	275/1834
Mozambique 2011 DHS	11102	0.205548	2684/7431	407/1820	2423/3518	466/843	1502/3518	244/1439	871/8080	200/2077
Myanmar 2000 MICS	13993	0	3128/8100	NA	NA	NA	NA	NA	707/2070	0/0
Namibia 1992 DHS	3916	0.179265	644/2063	76/427	NA	NA	NA	NA	764/2747	74/577
Namibia 2000 DHS	3989	0.27626	510/2165	120/744	NA	NA	NA	NA	360/2471	119/917
Namibia 2006-07 DHS	5173	0.20259	766/2986	119/699	NA	NA	NA	NA	469/3558	107/882
Namibia 2013 DHS	5059	0.208737	303/1474	30/315	658/1262	127/275	348/1262	58/781	713/3522	97/927
Nepal 1996 DHS	4417	0.806203	288/736	1525/2996	NA	NA	NA	NA	201/806	975/3277
Nepal 2001 DHS	6931	0.0223633	3077/6025	33/138	NA	NA	NA	NA	1267/6223	18/148
Nepal 2006 DHS	5783	0.0532596	2208/4945	64/275	2180/4463	75/230	1013/4463	28/78	635/5120	24/296
Nepal 2011 DHS	5306	0.10441	775/2093	48/236	880/1881	81/207	383/1881	31/347	612/4496	67/532
Nicaragua 1998 DHS	8454	0.287556	1437/4858	397/1971	NA	NA	NA	NA	801/5611	273/2295
Nicaragua 2001 DHS	6986	0.24864	1105/4396	165/1479	NA	NA	NA	NA	665/4962	178/1667
Niger 1992 DHS	6899	0.0752283	1379/3752	66/352	NA	NA	NA	NA	1340/5002	84/437
Niger 1998 DHS	4798	0.063985	1473/3631	70/254	NA	NA	NA	NA	1454/3878	89/286
Niger 2006 DHS	9193	0.0907212	1589/3363	70/332	2709/3309	221/303	2021/3309	150/531	1552/7274	117/766
Niger 2012 DHS	12558	0.0910177	1600/4376	69/394	3023/4016	260/368	1965/4016	174/775	1403/10365	188/1072
Nigeria 2003 DHS	6030	0.391211	1036/2626	580/1667	NA	NA	NA	NA	580/3047	349/2021
Nigeria 2008 DHS	28647	0.268789	5447/14049	1875/5054	NA	NA	NA	NA	1917/18298	728/6719
Nigeria 2011 MICS	25987	0.33105	5787/16114	2702/8009	NA	NA	NA	NA	2716/16775	1228/8342
Nigeria 2013 DHS	31482	0.296677	5461/17194	2443/7340	NA	NA	NA	NA	2140/19796	828/8525
Pakistan Balochistan 2010 MICS	10341	0.341553	1427/2474	959/1637	NA	NA	NA	NA	1478/6354	600/3214
Pakistan DHS 2006	9184	0.329486	NA	NA	NA	NA	NA	NA	1248/5587	629/2808
Pakistan DHS 2012-13	11763	0.477004	758/1601	478/1479	NA	NA	NA	NA	1215/5623	1083/5257
Pakistan Punjab 2011 MICS	74013	0.442409	11821/35176	6695/27709	NA	NA	NA	NA	6502/37368	3834/29166
Pakistan Punjab 2014 MICS	30860	0.414971	5079/15575	2281/10771	NA	NA	NA	NA	2775/16090	1925/11185
Pakistan Sindh 2014 MICS	17939	0.343776	5579/10478	1753/5112	NA	NA	NA	NA	3178/11007	1505/5424
Palestine 2010 MICS	11270	0.95244	54/392	939/8673	NA	NA	NA	NA	69/518	1366/10586
Palestine 2014 MICS	7883	0.99797	2/13	353/6914	NA	NA	NA	NA	1/16	883/7765
Peru 1991-92 DHS	9362	0.323008	2136/5150	421/2546	NA	NA	NA	NA	1271/5766	421/2868
Peru 1996 DHS	17549	0.88478	582/1735	3881/13133	NA	NA	NA	NA	456/1876	2830/14544
Peru 2000 DHS	13697	0.233336	3051/8891	288/2694	978/1929	265/590	519/1929	130/2606	1761/9929	450/3085
Peru 2004-06 DHS	17210	0.945787	139/602	2283/9801	235/491	3545/7820	92/491	1602/8457	184/896	2496/15718
Peru 2007-08 DHS	17210	0.945787	139/602	2283/9801	235/491	3545/7820	92/491	1602/8457	184/896	2496/15718
Peru 2009 DHS	10293	0.922569	146/717	1833/8630	243/614	2917/7247	96/614	1192/2249	149/762	1326/9221
Peru 2010 DHS	9288	0.939384	116/527	1616/8212	208/474	2985/7278	80/474	1213/1447	123/540	1276/8483
Peru 2011 DHS	9156	0.940476	85/517	1485/8192	193/469	2502/7278	77/469	959/1333	123/526	1189/8364
Peru 2012 DHS	9644	0.943177	93/527	1301/8651	224/469	2733/7786	82/469	1054/1310	132/537	1122/8871
Philippines 1993 DHS	9195	0.408374	NA	NA	NA	NA	NA	NA	542/5165	366/3614
Philippines 1998 DHS	8083	0.428306	NA	NA	NA	NA	NA	NA	370/4361	234/3308
Philippines 2003 DHS	7155	0.814675	NA	NA	NA	NA	NA	NA	160/1258	589/5567
Philippines 2008 DHS	6591	0.495979	NA	NA	NA	NA	NA	NA	304/3186	267/3141
Philippines 2013 DHS	7219	0.602161	NA	NA	NA	NA	NA	NA	231/2735	320/4207
Rwanda 1992 DHS	5510	0.182577	1668/3476	348/784	NA	NA	NA	NA	875/3942	185/873
Rwanda 2000 DHS	7922	0.517672	1225/2886	1242/3152	NA	NA	NA	NA	583/3193	562/3501
Rwanda 2005 DHS	8649	0.442595	924/2003	684/1638	1176/2088	935/1659	745/2088	607/2169	653/4227	443/3405
Rwanda 2007-08 DHS	5489	0.516852	NA	NA	969/2341	1019/2473	406/2341	431/364	349/2418	340/2594
Rwanda 2010 DHS	9002	0.78527	364/870	1120/3193	318/796	1110/2937	120/796	401/4132	269/1800	840/6618
Rwanda 2014-15 DHS	7856	0.475433	643/1836	476/1688	645/1685	513/1545	305/1685	193/2190	528/3908	377/3566
STP 2000 MICS	1790	0.0145251	452/1487	6/19	NA	NA	NA	NA	333/1763	6/26
STP 2008 DHS	1931	0	345/1447	NA	930/1540	0/0	445/1540	0/0	230/1818	0/0
STP 2014 MICS	1965	0.0122137	235/1839	4/22	NA	NA	NA	NA	349/1913	5/24
Senegal 1992-93 DHS	5645	0.157662	867/3175	86/690	NA	NA	NA	NA	924/4108	123/796
Senegal 1997 DHS	7372	0.127509	NA	NA	NA	NA	NA	NA	864/5631	122/837
Senegal 2000 MICS	8155	0.665972	618/2607	1362/5109	NA	NA	NA	NA	771/2720	1637/5420
Senegal 2005 DHS	10944	0.202303	424/2269	61/578	1779/2156	449/577	1324/2156	306/1637	1723/7727	403/1980
Senegal 2006 MIS	4808	0.237729	NA	NA	NA	NA	NA	NA	NA	NA
Senegal 2008-09 MIS	15595	0.216031	NA	NA	2346/2857	642/848	1731/2857	424/2521	NA	NA
Senegal 2010-11 DHS	12326	0.288577	669/2510	201/1029	1865/2355	728/971	1323/2355	478/2586	1500/8037	696/3304
Senegal 2012-14 DHS	13705	0.224736	1682/9167	282/2689	5494/9219	1497/2684	3482/9219	828/396	1749/9749	495/2852
Serbia 2010 MICS	3395	0.99352	6/19	150/2719	NA	NA	NA	NA	2/22	228/3348
Serbia 2014 MICS	2738	0.975164	4/59	106/2318	NA	NA	NA	NA	NA	NA
Serbia Roma 2010 MICS	1616	0.77599	90/316	207/1013	NA	NA	NA	NA	61/361	168/1240
Serbia Roma 2014 MICS	1514	0.653897	77/470	137/879	NA	NA	NA	NA	NA	NA
Sierra Leone 2000 MICS	2286	0.494313	406/999	320/1061	NA	NA	NA	NA	316/1153	271/1130
Sierra Leone 2008 DHS	5632	0.354758	448/1307	188/742	960/1240	484/654	594/1240	297/1344	381/3118	209/1693
Sierra Leone 2010 MICS	8763	0.240899	2679/6160	763/1921	NA	NA	NA	NA	1074/6502	316/2050
Sierra Leone 2013 DHS	11938	0.304657	981/2813	361/1277	2299/2836	1030/1304	1583/2836	661/2333	857/7117	357/3137
South Sudan 2000 MICS	1365	0	508/1046	NA	NA	NA	NA	NA	342/1361	0/0
South Sudan 2010 MICS	10022	0.0504889	1651/5674	98/319	NA	NA	NA	NA	2768/7850	151/434
St. Lucia 2012 MICS	300	0.67	3/93	2/187	NA	NA	NA	NA	5/97	15/194
Sudan 2000 MICS	23002	0	9399/20123	NA	NA	NA	NA	NA	6486/22967	0/0
Sudan 2010 MICS	13578	0.214391	3150/9376	507/2520	NA	NA	NA	NA	2948/10470	626/2799
Sudan 2014 MICS	14480	0.312431	2933/7374	961/3649	NA	NA	NA	NA	2567/9458	1175/4268
Suriname 2000 MICS	1795	0.793872	72/349	105/1350	NA	NA	NA	NA	82/370	168/1420
Suriname 2010 MICS	3460	0.595376	127/1061	98/1642	NA	NA	NA	NA	167/1337	177/1949
Swaziland 2000 MICS	2820	0.271277	666/2006	180/752	NA	NA	NA	NA	467/2048	149/764
Swaziland 2010 MICS	2709	0.361757	482/1650	181/919	NA	NA	NA	NA	268/1694	152/950
Tanzania 1992 DHS	8138	0.289015	1900/4321	819/1856	NA	NA	NA	NA	643/4935	295/2030
Tanzania 1996 DHS	6789	0.364413	1506/3311	801/1915	NA	NA	NA	NA	544/3703	306/2142
Tanzania 1999 DHS	3215	0.309487	738/1747	254/767	NA	NA	NA	NA	240/1857	110/836
Tanzania 2004-05 DHS	8564	0.274638	1963/5160	614/1972	3836/5245	1307/1985	2549/5245	787/367	742/5453	275/2100
Tanzania 2007-08 AIS	7503	0.257764	NA	NA	3003/4224	955/1418	1844/4224	549/516	NA	NA
Tanzania 2010 DHS	8023	0.29403	1678/4798	583/1970	2643/4888	1030/1963	1412/4888	551/396	709/5165	306/2130
Tanzania 2011-12 AIS	8648	0.326203	NA	NA	2763/4586	1104/2132	1468/4586	518/689	NA	NA
Thailand 2012-13 MICS	9757	0.966691	67/306	1212/8712	NA	NA	NA	NA	18/324	436/9382
Timor-leste 2009-10 DHS	9806	0.0829084	3703/6933	230/605	922/2195	66/182	366/2195	26/631	1258/8479	132/779
Togo 1998 DHS	4168	0.0110365	802/3408	4/35	NA	NA	NA	NA	1171/3810	7/40
Togo 2010 MICS	4895	0.091522	1227/4230	44/402	NA	NA	NA	NA	977/4313	59/419
Togo 2013-14 DHS	6979	0.0664852	703/2973	17/202	1941/2714	111/176	1238/2714	63/288	996/6019	46/445
Trinidad and Tobago 2000 MICS	956	0.632845	14/261	20/501	NA	NA	NA	NA	10/344	21/602
Turkey 1993 DHS	3724	0.914071	107/272	501/2874	NA	NA	NA	NA	90/299	750/3212
Turkey 1998 DHS	3565	0.801964	139/531	327/2251	NA	NA	NA	NA	238/642	806/2720
Uganda 2006 DHS	8369	0.425499	445/1338	320/1032	936/1190	615/920	703/1190	390/2641	1128/4207	828/3127
Uganda 2009 MIS	4012	0.416999	NA	NA	1360/2033	806/1375	936/2033	514/298	NA	NA
Uganda 2011 DHS	7878	0.379538	372/1296	188/774	618/1152	293/656	351/1152	152/2334	1102/4465	582/2688
Uganda 2014-15 MIS	4728	0.443528	NA	NA	1388/2360	890/1818	780/2360	483/279	NA	NA
Ukraine 2007 DHS	1296	0.983025	NA	NA	NA	NA	NA	NA	NA	NA
Uzbekistan 1996 DHS	1324	0.969789	6/35	286/919	NA	NA	NA	NA	1/39	76/1220
Vietnam 1997 DHS	1775	0.180845	NA	NA	NA	NA	NA	NA	143/1405	27/317
Vietnam 2000 MICS	3057	0.0163559	1141/2928	13/47	NA	NA	NA	NA	346/3007	5/50
Vietnam 2002 DHS	1317	0.340926	NA	NA	NA	NA	NA	NA	102/854	36/446
Vietnam 2010-11 MICS	3726	0.610843	401/1394	282/2176	NA	NA	NA	NA	127/1432	140/2241
Yemen 1991 DHS	7286	0.180483	715/1772	92/327	NA	NA	NA	NA	1765/5261	269/1190
Yemen 2013 DHS	16094	0.321983	4264/9297	1249/4310	2330/2610	986/1144	2010/2610	820/4038	3487/10329	1283/4949
Zambia 1992 DHS	6299	0.354183	1427/3132	566/1773	NA	NA	NA	NA	840/3369	368/1908
Zambia 1996 DHS	7248	0.32271	1717/3710	685/1793	NA	NA	NA	NA	976/4017	455/1944
Zambia 2001-02 DHS	6877	0.178566	2239/4472	326/958	NA	NA	NA	NA	1006/4822	222/1039
Zambia 2007 DHS	6401	0.23965	1540/3897	400/1199	NA	NA	NA	NA	670/4372	239/1348
Zambia 2013 DHS	13457	0.37735	2517/7135	1318/4238	NA	NA	NA	NA	1222/7804	823/4706
Zimbabwe 1994 DHS	2438	0.222723	386/1633	75/453	NA	NA	NA	NA	436/1729	87/489
Zimbabwe 1999 DHS	3643	0.248147	556/2001	125/631	NA	NA	NA	NA	345/2389	91/773
Zimbabwe 2005-06 DHS	5246	0.274686	871/2938	235/977	1519/2557	502/837	794/2557	281/604	495/3454	119/1284
Zimbabwe 2010-11 DHS	5563	0.27611	857/3229	224/1067	1530/2629	443/750	812/2629	248/786	468/3675	206/1380
Zimbabwe 2014 MICS	9277	0.319823	1379/5939	439/2758	NA	NA	NA	NA	1017/6106	414/2844
